# Supplementary material for: Acoustic ranging in poison frogs—it is not about signal amplitude alone
Source: Behav Ecol Sociobiol. 2017 Jul 12;71(8):114. doi: 10.1007/s00265-017-2340-2 (PMC5506510; doi:10.1007/s00265-017-2340-2)
Supplement: Supplementary file 1 — (TXT 21 kb). [file 265_2017_2340_MOESM1_ESM.txt]

Acoustic ranging in poison frogs � it�s not about signal amplitude alone

Behavioral Ecology and Sociobiology

Max Ringler*, Georgine Szipl, Walter H�dl, Leander Khil, Barbara Kofler, Michael Lonauer, Christina Provin, Eva Ringler

*Department of Ecology and Evolutionary Biology, University of California Los Angeles, 621 Charles E. Young Drive South, CA 90095-1606 Los Angeles, USA
Department of Integrative Zoology, University of Vienna, Althanstrasse 14, A-1090 Vienna, Austria

max.ringler@univie.ac.at
--

Location	Direction	Distance_Rec (m)	Individual	Trial	Repetition	Signal	Day	Time	Minute	SPL (dB)	Distance_Trial (cm)	Temperature (�C)	Humidity (%)	HBO	movement	approach	SUL (mm)	SNR (U)	SNR (dB)
1	N	0.75	14-m-007	2	2	3	6	17:20:00	0.722222	60.5	210	25.8	100	1	0	0	29.32225	1680845.581	62.25527817
1	S	0.75	15-m-072	2	1	2	13	17:20:00	0.722222	63.5	193	25.2	100	1	1	1	28.5675	236084.6438	53.73067739
1	W	0.75	15-m-053	1	1	1	10	16:20:00	0.680556	67.5	205	25.7	100	1	1	1	29.134	329144.6665	55.17386822
5	N	0.75	15-m-073	1	3	3	3	14:25:00	0.600694	64	217	26.3	100	1	1	1	29.9055	22527872.29	73.52720176
5	S	0.75	15-m-005	1	1	1	7	19:40:00	0.819444	63.5	190	25.4	97	1	1	1	28.16733333	11693525.46	70.67945465
5	W	0.75	15-m-059	1	1	1	12	16:10:00	0.673611	66.5	180	25.8	100	1	0	0	31.37	11490850.41	70.60352171
6	E	0.75	14-m-060	2	3	4	2	16:50:00	0.701389	62	200	27.2	100	0	0	0	29.9552	15823785.68	71.99310392
6	N	0.75	14-m-060	3	3	7	5	15:30:00	0.645833	66	170	27.1	100	0	0	0	29.9552	37202733.59	75.70574852
6	W	0.75	15-m-088	1	1	1	4	16:35:00	0.690972	64	187	25.4	100	1	1	1	29.964	8885163.802	69.48665439
9	N	0.75	15-m-056	1	1	1	12	10:00:00	0.416667	55.5	195	25	100	1	1	1	29.904	3183194.895	65.0286323
10	E	0.75	15-m-058	1	1	1	12	15:15:00	0.635417	63	205	26.3	100	1	1	0	29.105	3766785.472	65.75970887
10	N	0.75	15-m-061	1	1	1	12	17:10:00	0.715278	60.5	190	25.8	100	1	1	1	29.883	1172488.031	60.69108418
11	E	0.75	15-m-102	1	2	2	7	17:10:00	0.715278	63	177	25.5	97	1	0	0	28.916	9333548.007	69.70046766
11	N	0.75	15-m-080	1	2	2	3	18:20:00	0.763889	63	200	25.2	100	1	1	0	28.226	5376205.477	67.30475859
13	E	0.75	14-m-091	4	3	6	13	18:40:00	0.777778	63	140	24.7	100	1	1	1	30.258	2818694.978	64.50048082
13	N	0.75	15-m-060	1	1	1	12	17:00:00	0.708333	57.5	200	25.9	100	1	1	0	28.666	16183596.47	72.09075041
13	S	0.75	15-m-033	3	1	3	5	15:30:00	0.645833	62	200	27.1	100	1	1	0	28.99733333	5721992.415	67.57547278
13	W	0.75	15-m-084	1	1	1	3	18:05:00	0.753472	64.5	170	25.6	100	1	1	1	28.318	7012634.106	68.4588118
14	E	0.75	15-m-036	2	1	2	12	18:05:00	0.753472	64	198	25.5	100	1	1	0	28.88	1588930.156	62.01104808
14	N	0.75	15-m-100	1	1	1	5	18:20:00	0.763889	66	228	25.1	100	1	1	1	28.537	5459893.656	67.37184184
14	W	0.75	15-m-083	1	1	1	3	17:20:00	0.722222	69	186	24.9	100	1	1	0	27.442	3751245.261	65.7417546
15	E	0.75	15-m-008	2	1	3	4	17:15:00	0.71875	63	195	25.1	100	1	0	0	29.48933333	12401457.8	70.9347274
15	S	0.75	15-m-008	1	1	1	2	15:00:00	0.625	56.5	195	26.9	100	1	1	0	29.48933333	13281853.86	71.23258697
16	E	0.75	14-m-022	2	1	3	7	16:25:00	0.684028	65.5	220	26.6	98	1	0	0	28.29	7290967.684	68.62785173
16	N	0.75	14-m-025	4	1	5	6	09:50:00	0.409722	63.5	215	24.2	100	1	1	0	29.8748	838136.9428	59.23314984
16	W	0.75	14-m-006	1	2	2	2	17:35:00	0.732639	65	195	26.3	100	0	0	0	31.25566667	1802766.357	62.55939445
18	E	0.75	15-m-030	3	3	7	7	17:35:00	0.732639	64	208	25.9	97	1	0	0	30.5345	6541526.179	68.15679084
18	N	0.75	15-m-009	1	1	1	2	15:20:00	0.638889	67.5	180	26.6	100	1	0	0	28.2645	15035723.78	71.77124339
18	S	0.75	13-m-026	3	1	4	4	09:35:00	0.399306	73.5	209	25.2	100	1	1	1	28.78	5121096.37	67.09362949
18	W	0.75	12-m-123	2	1	2	10	18:10:00	0.756944	64	198	25.3	100	1	1	1	29.5695	8779903.094	69.43489722
19	E	0.75	14-m-025	3	1	4	3	11:05:00	0.461806	64.5	190	26.5	100	1	1	0	29.8748	2577324.292	64.11169067
19	N	0.75	15-m-027	1	2	2	2	11:50:00	0.493056	61	205	26.4	100	0	0	0	30.3515	3623403.492	65.59116699
19	N	0.75	15-m-031	1	1	1	2	16:40:00	0.694444	62	190	26.6	100	1	0	0	30.993	3623403.492	65.59116699
19	W	0.75	13-m-033	1	1	1	4	16:15:00	0.677083	73	200	25.1	100	1	1	0	29.127	3486917.417	65.42441662
20	N	0.75	14-m-007	1	1	1	2	10:20:00	0.430556	59	185	25.9	100	1	1	1	29.32225	2855164.263	64.55631099
20	S	0.75	15-m-069	1	1	1	13	17:40:00	0.736111	68	210	25.4	100	1	1	1	29.6	5442165.376	67.35771735
20	W	0.75	15-m-014	1	1	1	4	15:25:00	0.642361	61.5	215	24.9	100	1	0	0	27.984	2560386.232	64.08305483
21	N	0.75	14-m-006	3	2	6	7	15:00:00	0.625	60	200	26.8	90	1	1	0	31.25566667	1670673.863	62.22891678
21	S	0.75	15-m-063	1	1	1	13	09:30:00	0.395833	67	205	25.8	100	1	1	1	29.307	4501936.843	66.53399398
1	E	1.5	15-m-032	2	1	2	4	10:55:00	0.454861	62	203	24.5	100	1	1	1	29.8826	19876.1844	42.98333017
1	N	1.5	15-m-099	1	3	3	5	18:00:00	0.75	62.5	206	25	100	1	1	1	29.97	172337.4465	52.36379654
1	S	1.5	15-m-089	1	1	1	4	17:45:00	0.739583	66	200	24.9	100	1	1	1	26.568	27837.80084	44.44634923
1	W	1.5	15-m-071	1	1	1	2	17:15:00	0.71875	63	200	26.5	100	1	1	1	27.1	21644.32538	43.35344054
5	E	1.5	15-m-009	1	1	2	7	16:50:00	0.701389	65.5	185	26.4	90	1	1	1	28.2645	335566.506	55.25778606
5	N	1.5	15-m-107	1	1	1	12	17:40:00	0.736111	63.5	205	25.7	100	1	1	1	30.053	1294708.696	61.12172065
5	S	1.5	14-m-022	1	2	2	4	17:00:00	0.708333	62	200	25.4	100	1	0	0	28.29	1432969.85	61.56237053
5	W	1.5	15-m-035	1	3	3	4	16:40:00	0.694444	61	200	25.4	100	1	0	0	28.607	784554.9444	58.94623364
6	E	1.5	15-m-013	1	1	1	5	12:10:00	0.506944	59	198	26.2	100	1	0	0	27.248	685460.4165	58.35982381
6	N	1.5	15-m-045	2	1	2	7	10:30:00	0.4375	61	193	25	100	1	1	1	30.431	2858724.26	64.56172267
6	W	1.5	14-m-025	1	2	2	1	17:25:00	0.725694	66	200	26.5	100	1	1	0	29.8748	557272.8861	57.46067913
9	E	1.5	15-m-066	1	1	1	13	16:00:00	0.666667	68	180	27.1	100	1	1	1	30.503	524067.1146	57.19386908
9	N	1.5	15-m-033	2	1	2	4	18:10:00	0.756944	64	195	25.2	100	1	1	0	28.99733333	354518.9513	55.49639456
10	S	1.5	15-m-039	1	1	1	5	15:05:00	0.628472	64	210	26.7	100	1	1	1	29.9555	62762.94536	47.97703316
10	W	1.5	15-m-038	1	2	2	2	16:40:00	0.694444	62.5	194	26.5	100	1	1	0	29.354	304222.566	54.83191425
11	E	1.5	15-m-004	1	2	2	5	17:30:00	0.729167	63.5	200	26.6	100	1	1	1	29.28025	697687.3048	58.43660821
11	S	1.5	15-m-075	1	1	1	2	15:25:00	0.642361	70.5	188	27.4	100	1	1	1	28.44	220426.1616	53.43263138
11	W	1.5	14-m-040	1	1	1	4	16:25:00	0.684028	63.5	205	25	100	1	1	0	29.2955	381980.7046	55.82041425
13	E	1.5	14-m-060	1	1	1	1	18:40:00	0.777778	67	190	26.6	100	1	1	1	29.9552	144701.4685	51.60472938
13	N	1.5	15-m-047	1	1	1	6	16:30:00	0.6875	64	190	25.6	100	1	1	0	28.543	1995450.899	63.00041046
13	S	1.5	15-m-028	2	1	2	3	10:35:00	0.440972	60	205	26.1	100	1	1	1	30.095	163775.2051	52.14248152
14	E	1.5	13-m-082	3	1	3	5	16:00:00	0.666667	61	205	26.3	100	1	1	0	29.9096	20108.77448	43.03385604
14	N	1.5	15-m-013	2	2	3	13	16:00:00	0.666667	65.5	185	26	100	1	0	0	27.248	194065.7457	52.87948885
14	S	1.5	15-m-046	2	1	2	6	14:50:00	0.618056	56.5	220	25.5	100	1	1	0	29.319	375300.6574	55.74379325
15	E	1.5	15-m-030	1	3	3	2	16:20:00	0.680556	67	195	27	100	1	1	0	30.5345	596711.7253	57.75764572
15	W	1.5	14-m-060	2	2	3	2	16:50:00	0.701389	59	200	27.2	100	0	0	0	29.9552	586649.1175	57.68378422
16	E	1.5	14-m-040	2	1	2	10	18:25:00	0.767361	62.5	194	24.8	100	1	1	1	29.2955	69661.33679	48.42991804
16	N	1.5	15-m-046	1	1	1	2	10:30:00	0.4375	57.5	260	26.1	100	1	1	0	29.319	7804.972564	38.92371381
16	W	1.5	15-m-055	1	1	1	12	09:45:00	0.40625	58.5	205	24.6	100	1	1	0	28.446	83892.54234	49.23723356
18	E	1.5	15-m-067	1	1	1	13	16:15:00	0.677083	70	195	25.2	100	1	1	1	31.26	406246.0646	56.08789167
18	N	1.5	15-m-030	2	1	4	4	16:20:00	0.680556	64	190	25	100	1	1	0	30.5345	519923.2278	57.1593922
18	S	1.5	15-m-017	2	1	2	11	10:50:00	0.451389	60.5	183	25.2	100	1	1	1	31.2915	206762.4001	53.15471565
18	W	1.5	15-m-050	1	1	1	7	18:00:00	0.75	66	180	25.8	98	1	1	1	29.05	297653.6327	54.73711187
19	E	1.5	14-m-091	2	1	2	5	11:50:00	0.493056	67.5	220	25.2	100	1	0	0	30.258	46612.73761	46.6850461
19	W	1.5	15-m-028	3	1	3	4	16:10:00	0.673611	63	210	25.1	100	1	1	0	30.095	159014.5006	52.01436729
20	E	1.5	13-m-082	1	1	1	3	14:25:00	0.600694	68	210	26.3	100	1	1	1	29.9096	499067.2642	56.98159084
20	S	1.5	15-m-012	2	1	2	10	17:30:00	0.729167	62	183	25.3	100	0	0	0	27.953	434217.3754	56.37707198
20	W	1.5	15-m-003	1	1	1	2	10:15:00	0.427083	66	200	26.1	100	1	1	1	27.70825	134086.4531	51.27384903
21	E	1.5	14-m-092	2	1	2	2	17:20:00	0.722222	61	200	26.6	100	1	1	1	28.347	53246.05203	47.26287412
21	N	1.5	15-m-043	1	1	1	2	18:00:00	0.75	65	220	26.2	100	1	1	0	28.524	74378.28956	48.71446187
21	S	1.5	15-m-015	1	1	1	4	15:45:00	0.65625	61	190	25.3	100	1	1	1	29.122	288882.5092	54.60721248
1	E	3	15-m-017	3	1	3	12	10:25:00	0.434028	59.5	183	25.8	100	1	0	0	31.2915	1752.51412	32.43661526
1	N	3	15-m-082	1	1	1	3	16:30:00	0.6875	61	220	24.8	100	1	0	0	27.741	18244.05919	42.61121472
1	S	3	15-m-096	1	3	3	5	16:20:00	0.680556	60	190	26.3	100	1	1	1	28.539	3737.048948	35.72528786
1	W	3	15-m-028	1	1	1	2	15:05:00	0.628472	61	210	27.1	100	1	1	0	30.095	616.6326102	27.90026488
5	N	3	15-m-049	2	1	2	11	10:20:00	0.430556	70	192	24.7	100	1	1	1	27.497	64339.35677	48.08476715
5	S	3	14-m-091	3	1	3	10	16:45:00	0.697917	67.5	215	25.5	100	1	0	0	30.258	60165.5889	47.79348172
6	N	3	15-m-039	2	1	2	12	17:55:00	0.746528	62	200	25.9	100	1	0	0	29.9555	243767.1487	53.86975178
9	E	3	15-m-003	2	1	2	13	16:00:00	0.666667	62.5	205	26.1	100	1	1	0	27.70825	90841.50338	49.58284313
9	N	3	15-m-024	1	1	1	5	16:10:00	0.673611	66.5	190	26.5	100	1	1	0	28.962	20077.21615	43.02703495
9	S	3	15-m-025	1	1	1	5	16:45:00	0.697917	68	185	27	100	1	1	0	29.86	3348.206225	35.248122
10	E	3	15-m-037	1	2	2	5	09:55:00	0.413194	57	196	25.2	100	1	1	1	29.424	5196.899202	37.15744293
10	N	3	14-m-060	3	1	5	5	15:30:00	0.645833	67.5	170	27.1	100	0	0	0	29.9552	18483.33367	42.66780304
10	S	3	15-m-073	1	2	2	3	14:25:00	0.600694	62	217	26.3	100	0	0	0	29.9055	6107.99316	37.85898542
10	W	3	15-m-033	1	1	1	3	15:30:00	0.645833	64	195	25.2	100	1	1	1	28.99733333	28003.4211	44.47211091
11	N	3	13-m-082	4	1	4	12	15:40:00	0.652778	62	215	25.7	100	1	0	0	29.9096	35820.46304	45.54131196
11	W	3	15-m-065	1	1	1	13	15:45:00	0.65625	59.5	220	27.7	100	1	1	1	29.897	20930.59804	43.20781637
13	W	3	15-m-018	1	1	1	4	19:00:00	0.791667	63.5	200	25	100	1	1	0	27.835	48912.66286	46.89421307
14	S	3	13-m-026	1	2	2	2	17:45:00	0.739583	62.5	170	26.8	100	1	1	1	28.78	13453.36412	41.28830897
14	W	3	14-m-060	2	1	2	2	16:50:00	0.701389	61	200	27.2	100	0	0	0	29.9552	1540.258788	31.87593695
15	E	3	15-m-026	1	1	1	2	10:35:00	0.440972	63	200	26.2	100	1	1	1	28.937	31034.60436	44.91846213
15	N	3	14-m-069	1	1	1	1	17:45:00	0.739583	63	205	26.5	100	1	1	1	29.282	17345.97983	42.39198837
15	S	3	15-m-093	1	1	1	5	11:40:00	0.486111	62	187	25.6	100	1	1	1	29.846	45814.31831	46.61001229
16	E	3	14-m-022	3	1	4	12	10:00:00	0.416667	58	200	24.9	100	1	1	0	28.29	11024.27346	40.42349978
16	N	3	15-m-010	1	1	1	2	18:08:00	0.755556	59	200	26.7	100	1	1	0	28.3205	3457.965381	35.38820641
16	W	3	12-m-123	1	1	1	6	15:30:00	0.645833	66	195	26	100	1	1	1	29.5695	31370.01988	44.96514794
18	E	3	15-m-011	1	1	1	3	16:45:00	0.697917	64.5	180	24.3	100	1	1	0	27.0475	20964.39955	43.21482428
18	S	3	14-m-060	4	1	8	6	14:30:00	0.604167	59	205	27	100	1	0	0	29.9552	16557.67241	42.18999286
19	E	3	14-m-006	1	3	3	2	17:35:00	0.732639	65	195	26.3	100	1	0	0	31.25566667	9398.877238	39.73075977
19	W	3	15-m-105	1	1	1	12	12:00:00	0.5	54.5	210	25.2	100	1	1	1	31.159	19365.04454	42.870185
20	W	3	15-m-038	1	1	1	2	16:40:00	0.694444	58	194	26.5	100	0	0	0	29.354	2016.377576	33.04571859
21	E	3	15-m-021	1	1	1	5	10:05:00	0.420139	58.5	205	25.2	100	1	1	0	29.739	11383.27072	40.56267064
21	N	3	15-m-079	1	1	1	3	09:55:00	0.413194	64	205	25.7	100	1	1	1	28.668	34288.03555	45.35142604
21	S	3	14-m-007	2	1	2	6	17:20:00	0.722222	60.5	210	25.8	100	0	0	0	29.32225	65475.87512	48.16081312
21	W	3	15-m-007	1	1	1	12	12:30:00	0.520833	60.5	192	25.5	100	1	1	1	27.89	29818.43979	44.74484916
1	E	6	14-m-092	3	1	3	3	15:30:00	0.645833	63	210	25.5	100	1	1	0	28.347	423.6164439	26.2697281
1	N	6	14-m-041	1	3	3	3	09:15:00	0.385417	66.5	195	24.7	100	0	0	0	30.5235	2025.196171	33.06467098
1	S	6	15-m-074	1	1	1	2	14:55:00	0.621528	69	160	27.3	100	1	1	1	28.967	512.0197622	27.09286724
5	N	6	15-m-017	1	1	1	4	18:15:00	0.760417	62	200	25.4	100	1	1	0	31.2915	16218.82763	42.10019458
5	W	6	15-m-052	1	1	1	10	16:05:00	0.670139	67.5	170	26.4	100	1	1	0	29.308	5077.534799	37.05652909
6	E	6	15-m-049	1	1	1	7	15:40:00	0.652778	64	215	27.3	89	1	1	1	27.497	2661.267511	34.25088532
6	N	6	15-m-112	1	1	1	17	14:10:00	0.590278	71.5	225	25.9	100	1	1	1	28.904	8533.42194	39.3112322
6	W	6	15-m-012	2	3	4	10	17:30:00	0.729167	60.5	183	25.3	100	0	0	0	27.953	5160.386383	37.12682221
9	E	6	15-m-045	1	1	1	3	09:25:00	0.392361	64	200	25	100	1	1	0	30.431	4198.717705	36.23116676
9	S	6	15-m-008	2	1	2	2	17:00:00	0.708333	61	200	26.8	100	1	1	1	29.48933333	2078.016535	33.17648999
9	S	6	15-m-027	1	3	3	2	11:50:00	0.493056	57	205	26.4	100	0	0	0	30.3515	2078.016535	33.17648999
10	E	6	14-m-091	4	1	4	13	18:40:00	0.777778	63	140	24.7	100	0	0	0	30.258	2374.833462	33.7563316
10	N	6	15-m-097	1	1	1	5	16:20:00	0.680556	68.5	192	26.4	100	1	1	1	28.469	3906.251465	35.91760198
11	E	6	15-m-038	2	1	3	5	14:40:00	0.611111	58	185	26.6	100	1	1	0	29.354	11440.19023	40.58433246
11	N	6	15-m-073	2	1	4	13	18:20:00	0.763889	67	190	24.2	100	1	1	1	29.9055	7000.72596	38.45143078
11	W	6	15-m-062	1	1	1	12	17:50:00	0.743056	66	195	25.3	100	1	1	0	28.964	4961.868046	36.95645211
13	S	6	13-m-026	2	1	3	3	11:30:00	0.479167	58	215	26.4	100	1	0	0	28.78	596.6974325	27.75754169
13	W	6	15-m-027	2	1	4	3	16:45:00	0.697917	63	200	24.6	100	1	1	1	30.3515	3103.837121	34.91898923
14	E	6	15-m-040	1	1	1	5	17:00:00	0.708333	60	205	26.8	100	1	0	0	28.176	1111.858809	30.46049641
14	S	6	15-m-101	1	1	1	7	16:50:00	0.701389	57.5	200	27.8	92	1	0	0	27.337	1096.644766	30.4006597
14	W	6	15-m-087	1	1	1	4	15:50:00	0.659722	66	216	25.2	100	1	1	1	28.143	5197.128595	37.15763463
15	E	6	14-m-091	1	1	1	2	15:50:00	0.659722	60.5	220	26.7	100	1	0	0	30.258	1764.434207	32.46605469
15	N	6	15-m-099	1	2	2	5	18:00:00	0.75	60.5	206	25	100	0	0	0	29.97	447.8936284	26.51174884
15	W	6	15-m-020	1	1	1	5	09:40:00	0.402778	61.5	170	25.7	100	1	1	1	28.846	2202.702093	33.42955765
16	E	6	15-m-073	1	1	1	3	14:25:00	0.600694	63	217	26.3	100	0	0	0	29.9055	2209.598035	33.44313275
16	W	6	15-m-072	1	1	1	3	11:25:00	0.475694	57.5	188	25.9	100	1	0	0	28.5675	9546.05429	39.798239
18	E	6	15-m-012	1	1	1	6	15:20:00	0.638889	58.5	220	26.1	100	1	0	0	27.953	3104.808702	34.92034847
18	N	6	15-m-029	2	2	3	4	10:20:00	0.430556	60	165	24.2	100	1	1	0	29.0415	3606.740262	35.57114868
18	S	6	14-m-025	2	1	3	2	10:35:00	0.440972	56.5	230	26.4	100	1	1	0	29.8748	1337.96977	31.26446301
19	E	6	15-m-048	1	1	1	7	14:15:00	0.59375	65.5	200	29.5	83	1	1	1	29.13	1303.101282	31.14978172
19	N	6	14-m-041	1	1	1	3	09:15:00	0.385417	62.5	195	24.7	100	0	0	0	30.5235	2397.195661	33.79703483
19	W	6	13-m-060	1	1	1	10	17:20:00	0.722222	58.5	190	25.6	100	1	1	0	29.359	3459.106422	35.38963924
20	E	6	14-m-041	1	2	2	3	09:15:00	0.385417	65	195	24.7	100	0	0	0	30.5235	1828.475078	32.62089045
20	W	6	15-m-081	1	3	3	3	15:20:00	0.638889	65.5	218	25.8	100	1	1	1	28.408	1396.65184	31.45088158
21	E	6	15-m-035	1	1	1	4	16:40:00	0.694444	63	200	25.4	100	0	0	0	28.607	3432.662737	35.35631136
21	S	6	13-m-082	2	1	2	4	17:50:00	0.743056	64	210	25.2	100	1	1	1	29.9096	4485.144842	36.51776473
21	W	6	14-m-006	2	1	4	5	17:20:00	0.722222	69	205	26.7	100	1	0	0	31.25566667	2154.087516	33.33263344
1	S	12	15-m-034	2	1	2	12	16:20:00	0.680556	58.5	184	25.4	100	1	0	0	28.8565	32.51046577	15.12023192
5	E	12	15-m-081	1	1	1	3	15:20:00	0.638889	64	218	25.8	100	0	0	0	28.408	645.3787387	28.09814654
5	S	12	14-m-025	1	1	1	1	17:25:00	0.725694	64	200	26.5	100	0	0	0	29.8748	2649.049437	34.23090063
6	W	12	15-m-026	2	1	2	3	10:10:00	0.423611	62	210	26.1	100	1	1	1	28.937	1892.380726	32.77008516
9	N	12	15-m-052	2	3	4	17	14:00:00	0.583333	68.5	235	25.4	100	0	0	0	29.308	1057.124507	30.24126141
10	E	12	15-m-054	1	1	1	11	10:30:00	0.4375	59	190	25.3	100	1	1	0	27.537	468.6240498	26.70824573
10	N	12	14-m-071	1	1	1	2	16:25:00	0.684028	57.5	200	26.7	100	1	0	0	29.9915	2729.375522	34.36063292
10	S	12	15-m-068	1	1	1	13	17:15:00	0.71875	59	190	24.9	100	1	1	0	30.71	158.6435807	22.00422504
11	E	12	15-m-036	1	1	1	4	18:20:00	0.763889	63	197	25.3	100	1	1	0	28.88	3514.75691	35.45895293
11	N	12	15-m-002	1	1	1	3	17:50:00	0.743056	60	210	21.5	100	1	0	0	27.329	2019.462971	33.05235894
11	S	12	15-m-011	2	1	2	12	10:55:00	0.454861	59	213	24.8	100	1	1	0	27.0475	891.0738901	29.49913718
11	W	12	15-m-109	1	1	1	5	15:40:00	0.652778	68	183	25.8	100	1	0	0	28.986	172.955673	22.37934812
13	W	12	15-m-013	2	1	2	13	16:00:00	0.666667	64.5	185	26	100	0	0	0	27.248	884.3072884	29.46603204
14	E	12	15-m-035	1	2	2	4	16:40:00	0.694444	61	200	25.4	100	0	0	0	28.607	224.2365946	23.50706489
14	N	12	15-m-030	1	1	1	2	16:20:00	0.680556	64	195	27	100	0	0	0	30.5345	547.8528818	27.3866395
14	S	12	15-m-106	1	1	1	12	16:40:00	0.694444	65	203	25.4	100	1	1	1	28.489	643.0202188	28.08224629
14	W	12	15-m-077	1	1	1	2	16:20:00	0.680556	64.5	165	27	100	1	1	0	30.228	1047.659595	30.20220195
15	E	12	15-m-099	1	1	1	5	18:00:00	0.75	61	206	25	100	0	0	0	29.97	759.1421303	28.80323094
15	N	12	14-m-092	1	1	1	1	18:10:00	0.756944	65	200	27.4	100	1	0	0	28.347	248.0893635	23.94608145
15	S	12	15-m-080	1	1	1	3	18:20:00	0.763889	62	200	25.2	100	0	0	0	28.226	476.2856571	26.77867503
16	N	12	15-m-090	1	1	1	17	16:45:00	0.697917	68.5	235	23.2	100	1	0	0	29.112	324.2180957	25.10837251
16	W	12	15-m-064	1	2	2	13	11:35:00	0.482639	60.5	205	26.7	100	1	1	0	31.148	1754.741571	32.44213165
18	N	12	15-m-032	1	1	1	3	09:15:00	0.385417	58	205	24.8	100	1	0	0	29.8826	2631.054283	34.20129808
18	S	12	14-m-022	1	1	1	4	17:00:00	0.708333	61.5	200	25.4	100	0	0	0	28.29	306.0069939	24.85731353
18	W	12	14-m-006	3	1	5	7	15:00:00	0.625	61.5	200	26.8	90	0	0	0	31.25566667	1080.028399	30.33435175
19	E	12	13-m-032	1	1	1	4	17:05:00	0.711806	61.5	172	25.2	100	1	1	0	30.48	380.5997156	25.80468459
20	E	12	15-m-057	1	1	1	17	16:35:00	0.690972	71.5	195	23.6	100	1	1	0	29.117	440.4993344	26.43945256
20	S	12	15-m-110	1	1	1	13	17:50:00	0.743056	66.5	175	23.6	100	1	1	1	27.898	2627.446084	34.19533813
21	N	12	15-m-052	2	1	2	17	14:00:00	0.583333	68	235	25.4	100	0	0	0	29.308	461.4129487	26.64089778
21	S	12	15-m-078	1	1	1	2	17:40:00	0.736111	63	190	26.1	100	1	1	0	27.574	746.1148273	28.72805671
21	W	12	15-m-113	1	1	1	17	17:35:00	0.732639	70.5	220	23.1	100	1	1	1	29.363	1363.31307	31.34595598
5	E	24	15-m-096	1	2	2	5	16:20:00	0.680556	56	190	26.3	100	0	0	0	28.539	299.885468	24.76955421
5	N	24	15-m-022	1	1	1	5	10:55:00	0.454861	65.5	180	25.4	100	1	1	1	28.571	692.6872865	28.40537217
5	S	24	15-m-030	3	2	6	7	17:35:00	0.732639	62	208	25.9	97	0	0	0	30.5345	315.3273388	24.98761626
5	W	24	15-m-064	1	1	1	13	11:35:00	0.482639	59.5	205	26.7	100	0	0	0	31.148	355.4062842	25.50725103
6	E	24	15-m-003	3	1	3	13	17:20:00	0.722222	66	181	25.1	100	1	0	0	27.70825	289.9718827	24.62355888
6	W	24	15-m-029	1	1	1	2	15:25:00	0.642361	62	197	27	100	1	0	0	29.0415	363.6093139	25.60634999
9	E	24	14-m-060	3	2	6	5	15:30:00	0.645833	61	170	27.1	100	0	0	0	29.9552	197.2772614	22.9507703
9	N	24	15-m-085	1	1	1	3	18:30:00	0.770833	67	192	24.8	100	1	0	0	28.421	352.2098277	25.4680147
10	N	24	15-m-012	2	2	3	10	17:30:00	0.729167	63	183	25.3	100	0	0	0	27.953	823.3105142	29.15563662
11	E	24	15-m-073	3	1	5	17	18:20:00	0.763889	70	200	23.7	100	1	1	1	29.9055	581.9893945	27.64915071
11	S	24	15-m-030	3	1	5	7	17:35:00	0.732639	63	208	25.9	97	0	0	0	30.5345	34.09822883	15.32731821
11	W	24	15-m-010	2	1	2	13	17:00:00	0.708333	62	192	25.5	100	1	1	0	28.3205	19.01894818	12.79186495
13	S	24	15-m-019	1	1	1	5	09:05:00	0.378472	67.5	200	25.6	100	1	1	0	27.519	169.9345208	22.30281611
14	E	24	15-m-029	2	1	2	4	10:20:00	0.430556	59	165	24.2	100	0	0	0	29.0415	45.33419929	16.5642595
14	N	24	15-m-096	1	1	1	5	16:20:00	0.680556	61	190	26.3	100	0	0	0	28.539	399.7339761	26.01771063
14	S	24	15-m-030	1	2	2	2	16:20:00	0.680556	63	195	27	100	0	0	0	30.5345	185.1469996	22.67516678
14	W	24	15-m-004	2	1	3	12	17:05:00	0.711806	63.5	190	25.2	100	1	1	0	29.28025	205.0222579	23.11801012
15	E	24	15-m-070	1	1	1	13	15:30:00	0.645833	60	234	27.6	100	1	0	0	29.426	127.105576	21.04164603
15	S	24	15-m-034	1	1	1	3	17:15:00	0.71875	59	215	24.6	100	1	0	0	28.8565	106.4869009	20.27296188
16	E	24	14-m-091	4	2	5	13	18:40:00	0.777778	63.5	140	24.7	100	0	0	0	30.258	56.61989367	17.52969049
16	N	24	15-m-092	1	1	1	5	10:50:00	0.451389	63	200	25.3	100	1	1	0	29.609	49.74159547	16.96719711
16	W	24	15-m-052	2	2	3	17	14:00:00	0.583333	67	235	25.4	100	0	0	0	29.308	431.7015919	26.3518365
18	E	24	15-m-037	1	1	1	5	09:55:00	0.413194	57.5	196	25.2	100	0	0	0	29.424	81.27602415	19.09962451
18	N	24	15-m-098	1	1	1	5	17:35:00	0.732639	58	210	26.5	100	1	0	0	28.249	299.0142786	24.75691927
18	W	24	13-m-026	1	1	1	2	17:45:00	0.739583	57	170	26.8	100	0	0	0	28.78	247.4717275	23.9352559
19	N	24	15-m-004	1	1	1	5	17:30:00	0.729167	62.5	200	26.6	100	0	0	0	29.28025	192.365249	22.84126619
20	E	24	14-m-006	1	1	1	2	17:35:00	0.732639	64	195	26.3	100	0	0	0	31.25566667	38.84324588	15.89315514
20	E	24	15-m-027	1	1	1	2	11:50:00	0.493056	58	205	26.4	100	0	0	0	30.3515	38.84324588	15.89315514
20	N	24	15-m-081	1	2	2	3	15:20:00	0.638889	63.5	218	25.8	100	0	0	0	28.408	164.2237906	22.15436072
20	S	24	15-m-045	3	1	3	17	16:05:00	0.670139	70.5	200	23.7	100	1	1	0	30.431	56.16642576	17.49476788
21	E	24	15-m-102	1	1	1	7	17:10:00	0.715278	63	177	25.5	97	0	0	0	28.916	268.6329496	24.29159281
21	S	24	15-m-051	1	1	1	10	15:45:00	0.65625	68.5	180	26.6	100	1	0	0	27.57	96.72944409	19.85558692
