# Supplementary material for: Acoustic ranging in poison frogs—it is not about signal amplitude alone
Source: Behav Ecol Sociobiol. 2017 Jul 12;71(8):114. doi: 10.1007/s00265-017-2340-2 (PMC5506510; doi:10.1007/s00265-017-2340-2)
Supplement: Supplementary file 2 — (TXT 2 kb). [file 265_2017_2340_MOESM2_ESM.txt]

Acoustic ranging in poison frogs – it’s not about signal amplitude alone

Behavioral Ecology and Sociobiology

Max Ringler*, Georgine Szipl, Walter Hödl, Leander Khil, Barbara Kofler, Michael Lonauer, Christina Provin, Eva Ringler

*Department of Ecology and Evolutionary Biology, University of California Los Angeles, 621 Charles E. Young Drive South, CA 90095-1606 Los Angeles, USA
Department of Integrative Zoology, University of Vienna, Althanstrasse 14, A-1090 Vienna, Austria

max.ringler@univie.ac.at
--

INDIVIDUAL	Condition	DATE_	DAY	TIME	dB	C	HBO bout	Movement bout	Approach bout	HBO binary	Movement binary	Approach binary
17-m-066	high SNR	01.03.2017	1	0.70694	67.5	25.7	1	2	8	1	1	1
14-m-060	low SNR	02.03.2017	2	0.42361	64.2	24.7	1	1	3	1	1	1
15-m-007	low SNR	02.03.2017	2	0.50486	69.3	25.4	3	3	6	1	1	1
16-m-015	high SNR	02.03.2017	2	0.77708	63.2	24.9	4	4	7	1	1	1
16-m-025	low SNR	02.03.2017	2	0.75972	70.7	24.6	1	1	4	1	1	1
17-m-015	high SNR	02.03.2017	2	0.46458	69.7	25.5	1	1	3	1	1	1
17-m-066	low SNR	02.03.2017	2	0.44653	68.5	25	1	1	10	1	1	1
16-m-016	low SNR	03.03.2017	3	0.73333	66.7	24.5	1	1	4	1	1	1
16-m-025	high SNR	03.03.2017	3	0.71875	63.8	24.8	1	1	3	1	1	1
17-m-014	high SNR	03.03.2017	3	0.74167	65.7	25.2	1	1	8	1	1	1
17-m-034	low SNR	03.03.2017	3	0.77222	69.3	25.7	1	1	6	1	1	1
16-m-016	high SNR	04.03.2017	4	0.43125	64.7	25.7	1	2	-	1	1	0
17-m-034	high SNR	04.03.2017	4	0.48681	65.8	27.1	1	1	3	1	1	1
15-m-007	high SNR	05.03.2017	5	0.71111	67	26.2	1	1	3	1	1	1
16-m-015	low SNR	05.03.2017	5	0.64792	67.9	27.1	1	1	2	1	1	1
16-m-022	low SNR	05.03.2017	5	0.76806	67.4	26.1	1	1	3	1	1	1
16-m-054	high SNR	05.03.2017	5	0.69722	67.8	27.4	1	1	2	1	1	1
17-m-009	low SNR	05.03.2017	5	0.68889	69.8	26.4	1	1	-	1	1	0
17-m-015	low SNR	05.03.2017	5	0.75833	69.8	26.4	1	1	4	1	1	1
14-m-060	high SNR	06.03.2017	6	0.72083	67.9	26.9	1	1	8	1	1	1
15-m-023	high SNR	06.03.2017	6	0.73125	72.2	26.8	1	2	-	1	1	0
16-m-020	low SNR	06.03.2017	6	0.75556	68.7	27.4	1	1	2	1	1	1
16-m-022	high SNR	06.03.2017	6	0.74306	68	27.3	1	1	8	1	1	1
16-m-054	low SNR	06.03.2017	6	0.69306	64.9	27.7	1	1	4	1	1	1
17-m-070	high SNR	06.03.2017	6	0.77778	66.7	26	1	1	3	1	1	1
17-m-009	high SNR	07.03.2017	7	0.74583	66.6	25.3	1	1	3	1	1	1
17-m-051	low SNR	07.03.2017	7	0.76458	68.2	25.2	1	1	3	1	1	1
17-m-070	low SNR	07.03.2017	7	0.75833	65.4	25.5	1	1	3	1	1	1
15-m-023	low SNR	08.03.2017	8	0.73333	70.3	25.2	1	2	-	1	1	0
16-m-020	high SNR	08.03.2017	8	0.6625	65.2	25.8	1	1	4	1	1	1
17-m-014	low SNR	08.03.2017	8	0.69375	64.1	25.7	1	1	3	1	1	1
17-m-051	high SNR	08.03.2017	8	0.72222	67.3	25.3	3	6	8	1	1	1
